# Supplementary material for: Do Obesity and Adipose Tissue Cytokines Influence the Response to Janus Kinase Inhibitors in Rheumatoid Arthritis?
Source: Nutrients. 2025 Feb 27;17(5):820. doi: 10.3390/nu17050820 (PMC11901994; doi:10.3390/nu17050820)
Supplement: Supplementary file 1 [file nutrients-17-00820-s001.zip]

Archive with 1 entries (1 files):
- nutrients-3486209-supplementary.pdf
